# Supplementary material for: Association between Psychiatric Disorders and the Incidence of Heart Failure in Women
Source: J Cardiovasc Dev Dis. 2023 Dec 7;10(12):491. doi: 10.3390/jcdd10120491 (PMC10743548; doi:10.3390/jcdd10120491)
Supplement: Supplementary file 1 [file jcdd-10-00491-s001.zip]

Archive with 1 entries (1 files):
- jcdd-2696158-supplementary.pdf
